# Supplementary material for: Impact of extensive antibiotic treatment on faecal carriage of antibiotic-resistant enterobacteria in children in a low resistance prevalence setting
Source: PLoS One. 2017 Nov 7;12(11):e0187618. doi: 10.1371/journal.pone.0187618 (PMC5675440; doi:10.1371/journal.pone.0187618)
Supplement: S1 Table — (XLSX) [file pone.0187618.s002.xlsx]

## Sheet: S1 Table
S1 Table. Assembly data from 28 whole genome sequenced E. coli isolates
Isolate-ID	Coverage	Number of contigs*	Total sequence length*	Contig N50
101	53.8	143	4976126	187648
102	64.1	155	4975430	129688
103	59.9	227	5329832	88397
104	56.2	288	5588877	93622
105	124.1	187	5278752	103561
106	87.3	229	5491479	105470
107	68	86	4923746	180938
108	47.6	404	5134317	43397
109	68.8	792	5560695	33299
110	23.3	1087	4989987	9376
111	107.8	192	4767605	62014
112	65.2	186	5142440	112275
113	53.8	311	5426474	81680
114	122.2	111	4868201	163172
115	51.7	302	5152235	52241
116	140.5	181	5378941	155992
117	189.8	172	5004101	75064
118	144.3	145	5184593	145605
119	50	153	5154729	126528
120	130.2	102	4943956	212732
121	133	243	5110113	170746
201	86.7	158	5318498	308812
202	527.8	217	5186730	122589
203	542.1	145	5123774	139246
204	564.1	91	4937562	171500
205	45.3	158	5128001	132864
301	45	846	5262373	12708
302	50.9	144	5063472	175728
*Contigs >500 bp
