# Supplementary material for: Impact of extensive antibiotic treatment on faecal carriage of antibiotic-resistant enterobacteria in children in a low resistance prevalence setting
Source: PLoS One. 2017 Nov 7;12(11):e0187618. doi: 10.1371/journal.pone.0187618 (PMC5675440; doi:10.1371/journal.pone.0187618)
Supplement: S3 Table — (XLSX) [file pone.0187618.s004.xlsx]

## Sheet: S3 Table
S3 Table. Antibiotic treatment among 33 of the 70 healthy controls
	Antibiotic treatment before first sample	Type (duration)	Time before first sample	Time before last sample	Antibiotic treatment between first and last sample	Type (duration)	Time before last sample
1	Probably > 2 courses penicillin or amoxicillin	Penicillin (7 d), amoxicillin (10 d)	9 m	23 m	none
2	Two courses amoxicillin	Amoxicillin (7 d) twice	5 m	19 m	none
3	One course penicillin	Penicillin (10 d)	1 m	4 m	none
4	One course penicillin	Penicillin (7 d)	1,5 m	12 m	none
5	One course penicillin or amoxicillin	Penicillin or amoxicillin (10 d)	1,5 y	3 y	none
6	Probably 1 course penicillin or amoxicillin	Penicillin or amoxicillin (7-10 d)	> 2 y	> 2,5 y	none
7	Probably 1 course penicillin or amoxicillin	Penicillin or amoxicillin (7-10 d)	> 5 y	> 6 y	yes	Penicillin (10 d)	1 m
8	Probably > 5 courses penicillin or amoxicillin	Penicillin or amoxicillin (7-10 d), 5 times (?)	4 y	5 y	none
9	Two courses amoxicillin	Amoxicillin (10 d) twice	1 m	4 m	none
10	Never				yes	Penicillin (5-6 d)	3 m
11	Probably > 1 antibiotic course previously	Unknown, once or twice	> 2 y	only 1 sample
12	One course ampicillin-sulbactam and one course penicillin	Ampicillin-sulbactam (7 d?), penicillin (7 d?)	10 m	2 y	none
13	One course erythromycin	Erythromycin (10 d)	14 d	1,3 y	none
14	Two courses penicillin	Penicillin (5 d) twice	2,5 y	only 1 sample
15	One course erythromycin, switched to penicillin and one course penicillin switched to clarithromycin	Erythromycin/ penicillin (totally 7-10 d), penicillin/clarithromycin (totally 5 d)	3 y	4,5 y	none
16	Several courses antibiotics several years ago, last time erythromycin	Erythromycin (10 d), antibiotics (type unknown) several years previously	2,5 m	2 y	none
17	Probably 2 antibiotic courses earlier: erythromycin and penicillin (?)	Erythromycin (10 d?), penicillin (10 d?)	> 2 y	> 4 y	yes	Penicillin (7-10 d) twice	1,5 y
18	Probably 2-3 antibiotic courses earlier and one course the last year	Penicillin or amoxicillin (7-10 d), probably 2-3 times previously	9 m	3 y	none
19	One course of amoxicillin	Amoxicillin (7 d)	7 y	9 y	none
20	Two courses of penicillin	Penicillin (10 d) and penicillin (10 d?) iv po	5 y	7 y	none
21	One course of amoxicillin	Amoxicillin (7 d)	1 y	3 y	none
22	One course of antibiotics several years ago	Unknown; possibly iv. (10 d)	> 5 y	> 7 y	none
23	Probably never				yes	Erythromycin (7 d?)	6-12 m?
24	One course of cloxacillin iv.	Cloxacillin iv (10 d)	6,5 y	8 y	none
25	One course penicillin	Penicillin (7 d)	6 y	7 y	none
26	One course ekvacillin iv.	Ekvacillin iv (11 d)	4 y	5,5 y	none
27	One course of cloxacillin iv.	Cloxacillin iv (10 d)	6,5 y	8 y	none
28	Three courses of penicillin or amoxicillin	Penicillin or amoxicillin (7 d) three times	9 y	10 y	none
29	One course penicillin	Penicillin (10 d)	10 y	only 1 sample
30	Antibiotics during a hospital admission - type unknown	Unknown; iv or po (10 d)	9 y	only 1 sample
31	One course penicillin or amoxicillin	Penicillin or amoxicillin (14 d)	9,5 y	only 1 sample
32	Never				yes	Amoxicillin (7 d)	2 m
33	One course oral antibiotic, erythromycin?	Erythromycin? (7-10 d)	7 y	only 1 sample
For two of the healthy controls, information about previous antibiotic treatment is missing. No specified history of infections. We assume that they never received antibiotic treatment.
Abbreviations: d; days, m; months, y; years, iv, intravenous. When not specified, antibiotic is given po; perorally.
When type of antibiotic not specified, we assume antibiotic was given according to national guidelines.
