# Supplementary material for: Impact of extensive antibiotic treatment on faecal carriage of antibiotic-resistant enterobacteria in children in a low resistance prevalence setting
Source: PLoS One. 2017 Nov 7;12(11):e0187618. doi: 10.1371/journal.pone.0187618 (PMC5675440; doi:10.1371/journal.pone.0187618)
Supplement: S4 Table — (XLSX) [file pone.0187618.s005.xlsx]

## Sheet: S4 Table
S4 Table. Sequence type, phenotypic resistance patterns and corresponding genetic resistance determinants in 28 Escherichia coli isolates from faecal samples from children with cystic fibrosis and cancer and healthy controls.
Isolate-ID#	Study group	MLST*	Phenotypic resistance	Beta-lactam (acquired resistance genes)	Beta-lactam (chromosomal mutations)	Folate synthesis inhibitors (acquired resistance genes)	Tetracycline (acquired resistance genes)	Quinolone (chromosomal mutations)	Aminoglycoside (acquired resistance genes)
101	CF	ST-3741	AM, SXT, TE	blaTEM-1B		sul1, sul2 + dfrA1	tet(A)
102	CF	ST-216	AM, SXT, TE	blaTEM-1B		sul2 + dfrA14	tet(D)
103	CF	ST-6331	AM, CTX, SXT, TE	blaCTX-M-1		sul1, sul2 + dfrA17	tet(A)
104	CF	ST-1640	AM, CTX, SXT	blaCTX-M-1		sul2 + dfrA14, dfrA17
105	CF	ST-6331	AM, CTX, SXT, TE	blaCTX-M-1		sul1, sul2 + dfrA17	tet(A)
106	CF	ST-1640	AM, CTX, CAZ, SXT	blaCTX-M-1		sul2 + dfrA14, dfrA17
107	CF	ST-2144	AM, CTX, CAZ	blaCTX-M-1
108	CF	ST-1312	AM, SXT, TE	blaTEM-1B		sul1 + dfrA1	tet(A)
109	CF	ST-221**	AM, SXT, TE	blaTEM-1B		sul1, sul2 + dfrA1	tet(A)
110	CF	ST-221**	AM, SXT, TE	blaTEM-1B		sul1, sul2 + dfrA1	tet(A)
111	CF	ST-609	AM, SXT, TE, CIP	blaTEM-1B		sul1, sul2 + dfrA12	tet(B), tet(D)	GyrA (Ser-83-Leu, Asp-87-Asn), ParC (Ser-80-Ile)
112	CF	ST-156	AM,TE, CIP, GM	blaTEM-1A			tet(B)	GyrA (Ser-83-Leu, Asp-87-Asn), ParC (Ser-80-Ile)	aac(3)-IIa
113	CF	ST-405	AM, SXT, TE	blaTEM-1B		sul2 + dfrA7	tet(B)
114	CF	ST-1326	AM, SXT, TE	blaTEM-1B		sul2 + dfrA7	tet(A)
115	CF	ST-40	AM, CAZ		ampC(-42:C->T, -18:G->A)
116	CF	ST-69	AM, SXT, TE, GM	blaTEM-1B		sul1, sul2 + dfrA17	tet(A)		aac(3)-IId
117	CF	ST-6438	AM, SXT, TE	blaTEM-1B		sul1, sul2 +dfrA1	tet(A)
118	CF	ST-69	AM, SXT, TE	blaTEM-1B		sul1, sul2 + dfrA17	tet(B)
119	CF	ST-393	AM, SXT, TE, CIP	blaTEM-1B		sul1 + dfrA17	tet(B)	GyrA (Ser-83-Leu, Asp-87-Asn), ParC (Ser-80-Ile)
120	CF	ST-88	AM, SXT, TE	blaTEM-1B		sul2 + dfrA7	tet(A), tet(B)
121	CF	ST-165	AM, SXT, TE	blaTEM-1B		sul1, sul2 + dfrA17	tet(A)
201	C	ST-131	AM, SXT, CIP, GM	blaTEM-1B		sul1 + dfrA17		GyrA (Ser-83-Leu, Asp-87-Asn), ParC (Ser-80-Ile, Glu-84-Val)	aadB=ant(2")-Ia
202	C	ST-167	AM, CTX, CAZ, SXT, TE, CIP, GM	blaTEM-1B, blaCMY-7		sul1, sul2 + dfrA17	tet(B)	GyrA (Ser-83-Leu, Asp-87-Asn), ParC (Ser-80-Ile)	aac(3)-IId
203	C	ST-167	AM, CTX, CAZ, SXT, CIP, GM	blaTEM-1B, blaCMY-7		sul1, sul2 + dfrA17		GyrA (Ser-83-Leu, Asp-87-Asn), ParC (Ser-80-Ile)	aac(3)-IId
204	C	ST-192	AM, CTX, CAZ, TE	blaTEM-1B	ampC(-42:C->T, -18:G->A)		tet(A)
205	C	ST-73	AM,CTX, CAZ	blaSHV-2
301	HC	ST-1193	AM, SXT, TE, CIP, GM	blaTEM-1B		sul1, sul2 + dfrA17	tet(A)	GyrA (Ser-83-Leu, Asp-87-Asn), ParC (Ser-80-Ile)	aac(3)-IId
302	HC	ST-350	AM, TE, GM	blaTEM-1B			tet(A)		aac(3)-IVa
CF, cystic fibrosis; C, cancer; HC, healthy controls; MLST, multilocus sequence type; AM, ampicillin; CAZ, ceftazidime; CIP, ciprofloxacin; CTX, cefotaxime; GM, gentamicin; SXT, trimethoprim-sulfamethoxazole; TE, tetracycline
*MLST according to Warwick Medical School E. coli MLST database. Wirth T, et al. 2006. Sex and virulence in Escherichia coli: an evolutionary perspective. Mol Microbiol 60:1136-1151
**MLST according to the Pasteur Institute E. coli MLST database. Jaureguy F, et al. 2008. Phylogenetic and genomic diversity of human bacteremic Escherichia coli strains. BMC Genomics 9:560
# Supplementary isolate information:
The isolates 103 and 104 are from the first sample, and the isolates 105, 106 and 107 are from the last sample from one CF patient.
Isolate 109 is from the first sample and isolate 110 is from the last sample from one CF patient.
Isolate 113 is from the first sample and isolate 114 is from the last sample from one CF patient.
The isolates 116 and 117 are from the last sample from one CF patient.
Isolate 120 is from the first sample and isolate 121 is from the last sample from one CF patient.
Isolate 201 is from the first sample and the isolates 202 and 203 are from the last sample from one cancer patient.
All the other isolates are singletons isolated from samples from different individuals.
